# Supplementary material for: Transcriptomic Analysis of Tambaqui (Colossoma macropomum) Exposed to Trichlorfon-Induced Toxicity
Source: Animals (Basel). 2025 Jun 19;15(12):1807. doi: 10.3390/ani15121807 (PMC12189112; doi:10.3390/ani15121807)
Supplement: Supplementary file 1 [file animals-15-01807-s001.zip › Table S1.xlsx]

## Sheet: sigGenes_df_log2FC_0.5_OnlyDESE
	baseMean	log2FoldChange	lfcSE	stat	pvalue	padj	geneName
aacs	472955659821906	-1.37364	0.394684255012149	-334341912482871	0.000827528112233188	0.042547055136282	aacs
abat	903490170867273	-1.09698	0.314820348210764	-348916541763172	0.000484531207183209	0.0285703995732085	abat
abcb6a	141309009703116	2.0846	0.367050061267198	479813954822718	1.60146e+08	0.000329354314284426	abcb6a
abcd3a	468550609322317	1.04741	0.262930242988094	389104234258324	9.98145e+09	0.00924874677171461	abcd3a
abhd4	351842670984992	1.73553	0.394839708799596	361838284932257	0.000296449637253558	0.0196823885143464	abhd4
abhd6a	826228182643823	1.81168	0.34888529167189	481053680820072	1.50525e+08	0.000317307710167566	abhd6a
acaa2	691525003385775	1.2102	0.279906039309662	42479932586005	2.15694e+09	0.00259818689610032	acaa2
acadvl	707484344707481	1.71065	0.278205821855996	612969578734696	88047.3	3.90744e+07	acadvl
acbd5a	388720979995571	-0.986167	0.276851362541103	-350647619075683	0.000454082058395788	0.0276935072749941	acbd5a
acsl2	262983529183134	1.46402	0.408285538464785	331909917903519	0.000903083485252874	0.0447929408685425	acsl2
acss2l	228101479833948	-1.49992	0.360176559305473	-390458573128165	9.43869e+09	0.00900192185146326	acss2l
adamts13	4586797299323	-1.05197	0.256355201016125	-400495006006514	6.20306e+09	0.00645730727146036	adamts13
adgb	115938333281008	2.44907	0.355973110710077	706874691612831	156.339	131825	adgb
ahsg2	139888519162497	1.10702	0.261971657019339	434200069162216	1.41191e+09	0.00188971946007171	ahsg2
aldh1l1	250092717714847	-1.9432	0.399309232648567	-469576052743852	2.65617e+08	0.000509017958227708	aldh1l1
amt	252465778612722	-1.1714	0.285025057093789	-395143036864232	7.76855e+09	0.00789209564051435	amt
angptl4	102863381341539	1.86899	0.355558079998865	508724868553031	3.63295e+07	9.28275e+09	angptl4
apof	552853293438888	-1.12394	0.263682489875501	-404876584814097	5.14884e+09	0.00556603082088509	apof
aqp8a.1	676949804172243	-1.4957	0.333848677365437	-413830165392339	3.49886e+09	0.00393365348129259	aqp8a.1
arg1	467209334455722	1.0098	0.250863016918774	415751358566753	3.2173e+09	0.00366598460565108	arg1
arrdc3b	206464669271409	-1.39638	0.407043915568147	-350205488366245	0.000461684504194912	0.0276935072749941	arrdc3b
bada	290863606208404	1.74788	0.401925272400705	342078242737607	0.000624412643098027	0.0353358886349165	bada
bbox1	825618806671231	2.21342	0.344830746891345	619070296004311	5989.65	2.80582e+07	bbox1
bhmt	187322937151992	0.994155	0.283657421886603	36569710848207	0.000255213157011951	0.0178294748932072	bhmt
ca5a	25185371537454	1.57622	0.421321748353188	376781649629378	0.000164681683508695	0.0131972757111124	ca5a
ca9	321596822876517	1.09689	0.29764309524178	351422984641444	0.000441031021827729	0.0273439233533192	ca9
cdc42ep4a	713466780897772	1.1438	0.323688335244526	355778196470467	0.000373999547677091	0.023534061089651	cdc42ep4a
cidec	125396233569105	1.39982	0.319839119155065	426033056947835	2.04125e+09	0.00249446388456793	cidec
coq10b	165592368393275	1.11206	0.287810047316658	384794334682217	0.000119113588715959	0.0103542863922986	coq10b
cpt1ab	512285752286148	1.61983	0.392220619820804	387863072649068	0.000105046072133734	0.00949608291100943	cpt1ab
creg1	782172291755765	1.21044	0.284517758302177	391292981276364	9.1183e+09	0.00883741866367105	creg1
crot	26731018398934	1.27651	0.289367488527732	439083415733143	1.12917e+09	0.00154734967565482	crot
ctsla	165234015992561	0.933208	0.25433591980218	359241382752538	0.000327629012448661	0.0212505217920547	ctsla
ctsz	130357261692238	1.10263	0.260414719212003	431965731446553	1.56272e+09	0.00202720427383561	ctsz
dbi	108221380575955	1.38322	0.247282236383828	548956164052594	4.02932e+06	1.35901e+09	dbi
dbn1	2490805144385	-0.945116	0.27844229284	-328709786362101	0.00101225649144795	0.0487734099193664	dbn1
ddx39ab	59080023523235	1.17904	0.339151786927495	329600868948993	0.000980689818722401	0.0475240031693522	ddx39ab
diabloa	896188066736551	-1.01069	0.286249389036895	-337434939299672	0.000739903908417636	0.0393528303189481	diabloa
eci1	288175212470368	1.28932	0.279668437637104	463712560015436	3.53288e+08	0.000647591807099357	eci1
eef2l2	88911668283328	-1.71029	0.354495772676227	-518742715029673	2.13219e+07	5.80403e+09	eef2l2
elovl2	583701269943811	0.972063	0.254794561555103	370753668013534	0.000209285110443363	0.0153451482718125	elovl2
ephx2	339205073913173	0.979239	0.269058012471152	34619202065619	0.000536336142056994	0.0309752489714012	ephx2
eppk1	986643865116282	-1.36609	0.309882868139977	-416448488013708	3.12056e+09	0.00360446405711108	eppk1
etfb	634443994178663	0.946135	0.256211038472738	37350046470766	0.000187711720937376	0.0144589161741445	etfb
fads2	436498527479525	1.06977	0.268376624360068	399598018543385	6.44271e+09	0.00662499390261496	fads2
fasn	572264373600012	-1.47931	0.411515157527344	-335956218813273	0.000780660790873769	0.0408852906127182	fasn
fgfr4	102597204268711	1.14323	0.305888149608331	371601404819068	0.000202390334328547	0.0152371008844492	fgfr4
fhl1b	745103474729878	-1.2373	0.336381022676108	-339069577657927	0.000697154415272066	0.0379252001908004	fhl1b
fkbp5	484677429136262	4.05222	0.318303084943752	12279352843924	1.1693e-20	9.85952e-17	fkbp5
foxl1	103232934781381	-1.29599	0.322706536760665	-382271426085608	0.000131990701114186	0.0112418746645941	foxl1
foxo1a	235719738376833	1.62438	0.274924572645425	583402891107704	541047	2.17243e+07	foxo1a
foxo3b	166851816460047	1.32528	0.297588086752401	444436841981737	8.81504e+08	0.00128152497478632	foxo3b
ftcd	111947004095459	-0.95871	0.275609482195524	-329762146482989	0.000975074902442584	0.0475240031693522	ftcd
gata1a	696510888513214	1.78136	0.366767714130591	376981021386781	0.000163371732047397	0.0131972757111124	gata1a
gatm	460341330102132	-1.43064	0.297606393137629	-447784723571549	7.53995e+08	0.00113530140303012	gatm
gclm	575056616511996	1.94129	0.371386760743041	429432905305519	1.75222e+09	0.00223859930598881	gclm
gldc	722174561446469	1.02179	0.253581549668833	403583476232263	5.44085e+09	0.00573465589000264	gldc
glud1b	847580109105501	-1.2361	0.255379341214091	-460642330984776	4.09654e+08	0.000704939366608323	glud1b
gpd1b	219385939405078	1.82209	0.286164980150636	627061555912472	35962.4	1.89522e+07	gpd1b
gphnb	359444291749235	-1.35031	0.370653528014926	-334677203721831	0.000817584147432589	0.0422936781052245	gphnb
gyg1b	993302320027681	-1.23738	0.258493684602255	-45420072797181	5.57211e+08	0.000870074915758121	gyg1b
hacl1	917267509705565	1.07889	0.312219407776792	333172014294046	0.000863110046229317	0.0435793048491354	hacl1
hadh	418638820316968	1.33917	0.36213436845515	391345897485473	9.09834e+09	0.00883741866367105	hadh
hadhb	518900249266325	1.00444	0.296995464710901	33652481908368	0.000764748354443316	0.0403022382791627	hadhb
hif1al	319518311858791	1.20233	0.293702769090878	405382239469971	5.03875e+09	0.00551775592705547	hif1al
higd1a	994830560630082	3.60775	0.37758621571484	727783382917855	33.9223	35754.1	higd1a
hspa4a	103375348206193	1.25153	0.326049996280986	340256857401951	0.000667556006523404	0.0367897532484009	hspa4a
hspd1	284148758719558	1.09989	0.285342914484925	384429181142663	0.000120901072830066	0.0104024270010522	hspd1
id4	807450209741438	-1.29874	0.319267831824345	-379606168425168	0.000147012933485214	0.012153069168111	id4
igf1	110891282072176	-1.16545	0.305885424935743	-370852800904964	0.000208467603909858	0.0153451482718125	igf1
itih5	178930674941421	-0.990799	0.279195909135772	-338728576673165	0.000705878215600688	0.0381536225252885	itih5
ivns1abpb	485745168107127	-0.980381	0.27944555869108	-333926910776831	0.000839991475648281	0.0429261098343413	ivns1abpb
keap1a	121731925659516	1.22835	0.306663843124094	386672368134648	0.000110307289850335	0.0097906428212424	keap1a
klf1	52785947429011	1.94056	0.397025658180851	369293583898752	0.000221679967226903	0.0161138403763556	klf1
klf9	16703917779068	1.39478	0.353500491779436	420000974541939	2.66903e+08	0.00312573645139885	klf9
LOC118796923	398622839102816	-2.35982	0.395006113481071	-524385169130285	1.57259e+07	4.68053e+09	LOC118796923
LOC118796999	178922086657207	-1.20329	0.436080436638331	-432922238293403	1.49637e+08	0.00197146447560809	LOC118796999
LOC118797074	669409623133285	0.907881	0.258336009709392	346292350977467	0.000534340272957343	0.0309752489714012	LOC118797074
LOC118797078	162799853792551	1.71503	0.28295298306868	601338897266263	181684	7.65981e+07	LOC118797078
LOC118798082	234513231296292	2.10286	0.413194942475381	484465362530771	1.26833e+08	0.00027421890832995	LOC118798082
LOC118799218	441045194135185	-0.945167	0.271991594281435	-362647189617478	0.000287320074104577	0.0192276417845221	LOC118799218
LOC118799336	443671240049275	-2.21384	0.376734873777767	-53518799791232	8.70451e+06	2.71839e+09	LOC118799336
LOC118799499	599849027487878	2.13633	0.368588448225388	460699531678006	4.08529e+08	0.000704939366608323	LOC118799499
LOC118801148	103265319216879	2.12284	0.369429319205308	514714907294158	2.64475e+07	6.96892e+09	LOC118801148
LOC118801657	456647740813774	-1.17123	0.38395645537362	-332449524791947	0.000885787430256663	0.0441950272894922	LOC118801657
LOC118802828	294423365801959	-1.32561	0.41202262358622	-379357199027104	0.000148495551978586	0.0121564514008101	LOC118802828
LOC118802860	277288829018738	1.22989	0.323327812753417	457775217900027	4.69999e+07	0.000777065056464451	LOC118802860
LOC118803584	738645448890506	-2.12297	0.394157939897824	-373378386278888	0.000188624380829684	0.0144589161741445	LOC118803584
LOC118803653	219543441087817	-1.45565	0.43534477114875	-331163375084854	0.00092752889649022	0.0457363956444768	LOC118803653
LOC118803686	191197221460821	-1.78603	0.37797148916927	-441689898356236	1.00127e+09	0.00140711802364216	LOC118803686
LOC118803921	534258845640367	1.11733	0.32737032414464	330316150510144	0.000956013101721351	0.0468668748471769	LOC118803921
LOC118805793	208325020267609	-1.63555	0.364017502435255	-52395410608514	1.60976e+07	4.68053e+09	LOC118805793
LOC118806127	548603585169452	1.77124	0.385126381297398	457160354277562	4.84006e+08	0.000784834383236381	LOC118806127
LOC118806650	686660497880119	1.40144	0.348531291699164	426559784885188	1.99368e+09	0.00247215838846213	LOC118806650
LOC118806690	45490327163602	-1.6348	0.282508745420299	-547798568566302	4.30195e+06	1.39516e+08	LOC118806690
LOC118806692	857270876228038	1.41969	0.368751513704998	365632728644455	0.000255854656318556	0.0178294748932072	LOC118806692
LOC118807879	481670393480477	-1.04713	0.262445377325675	-376285032910275	0.000167987746216923	0.0131972757111124	LOC118807879
LOC118807940	230947384776492	1.21107	0.297460002915025	393857091164649	8.19684e+09	0.0081312622660059	LOC118807940
LOC118809404	74942134914476	-1.63202	0.340627232541914	-467159761222355	2.98866e+08	0.000560008488898126	LOC118809404
LOC118810181	381262642575982	1.2577	0.267400980982973	455748631699092	5.17695e+08	0.000823622834696875	LOC118810181
LOC118811671	519411900251934	1.30601	0.34982369242171	363909952275914	0.000273593056799399	0.0184554932394602	LOC118811671
LOC118811977	389372264716336	0.988504	0.295964456653715	338076527954596	0.000722842617894069	0.0388217130833299	LOC118811977
LOC118812255	878958721729155	1.8188	0.28847192024293	623112383854426	46310.1	2.29698e+07	LOC118812255
LOC118812376	187558325172494	1.08328	0.292817695902281	36445475718765	0.000267862588233309	0.018214655999865	LOC118812376
LOC118812694	1169319116594	1.09729	0.316633711466391	342443987670081	0.000616068145529745	0.0350992338047757	LOC118812694
LOC118812809	15871703267717	1.20984	0.330540654684276	33245275562429	0.000885684803284595	0.0441950272894922	LOC118812809
LOC118813367	696568486359066	1.34507	0.364255295358998	351776006025966	0.000435205678029283	0.0271826242751327	LOC118813367
LOC118814760	884452458874672	-1.44057	0.331912191159151	-420788034441014	2.57777e+09	0.00306137765871344	LOC118814760
LOC118814809	459050256990429	1.46372	0.298322166155579	493164793071081	8.15388e+07	0.000190981948385956	LOC118814809
LOC118815066	225981087513231	1.58571	0.340115286142411	428397906156464	1.8358e+09	0.00231037047799959	LOC118815066
LOC118816965	185596004145967	1.14775	0.347510562390467	341287263907772	0.000642819763632606	0.0356595805720404	LOC118816965
LOC118817593	563417014901113	-1.37055	0.338960353552329	-376152680282518	0.000168879320145184	0.0131972757111124	LOC118817593
LOC118817703	281131560541067	2.81497	0.37307260683403	745804032694863	8.78188	12341.5	LOC118817703
LOC118817705	842230757940908	2.7111	0.354362629990939	776896425751289	0.791305	1668.07	LOC118817705
LOC118818365	471033134153864	0.928814	0.267948925818602	34151842766657	0.000637388741636367	0.0356211375639408	LOC118818365
LOC118818623	145090047767285	-1.26172	0.311939610602999	-380128276265012	0.00014394891336071	0.0120175964104704	LOC118818623
LOC118819161	141378121391736	3.24518	0.337788485300579	86051128690297	0.000762417	0.21429	LOC118819161
LOC118819292	867825562585347	1.79733	0.37429079436521	380936304532807	0.000139325254956953	0.0117479054979703	LOC118819292
LOC118820678	41728560551961	-2.18581	0.394666422525354	-485240237849566	1.21975e+08	0.000270655725312338	LOC118820678
LOC118820983	139831594537518	2.89445	0.369276809528144	751796944206282	5.56335	9382.03	LOC118820983
LOC118821465	114210231258233	0.942905	0.248381238837711	36143466668454	0.000301105952458555	0.0198353546182073	LOC118821465
LOC118822581	591345847709508	-1.30474	0.370635055907667	-334822249201014	0.00081331688284798	0.0422936781052245	LOC118822581
LOC118822861	156829821133306	1.66308	0.291987245094631	558324170802544	2.36076e+06	8.29415e+08	LOC118822861
LOC118823401	470673635321494	-1.31716	0.359824080406834	-359266906209422	0.00032730816366203	0.0212505217920547	LOC118823401
LOC118824306	662560989387757	2.11899	0.335486266649351	63549235304443	20853	1.17222e+07	LOC118824306
LOC118826283	738751370724655	0.961611	0.270080645480706	366196084508107	0.000250292121039912	0.0177567993052959	LOC118826283
LOC118826974	488372459095528	1.28203	0.353848610807523	357101179155149	0.000355604883649791	0.0225448148792108	LOC118826974
LOC118827784	207035988766381	1.48047	0.415222778881182	35726809281736	0.000353345191511471	0.0225448148792108	LOC118827784
lsp1a	108830608851213	-1.27727	0.352288759183846	-358940643419878	0.000331431761820334	0.0213330734020538	lsp1a
lyve1a	47501477625452	1.43694	0.366066528692576	376129590684501	0.000169035315085406	0.0131972757111124	lyve1a
mao	21736529512293	-2.13558	0.2984781428093	-692728333326378	428.999	32884.7	mao
me1	928134109955635	3.08266	0.253074526386034	119939671362805	3.82154e-19	1.61116e-15	me1
naprt	151164551022895	1.26145	0.313167034187169	394214515980854	8.07561e+09	0.00810637161656219	naprt
nfyba	197538965831352	1.07995	0.285854830775186	371163939552342	0.000205921213134092	0.0153451482718125	nfyba
nt5c3a	194357310696875	1.83041	0.404900856603949	438918603111657	1.13776e+09	0.00154734967565482	nt5c3a
oxnad1	175602339251589	1.49315	0.300051737931571	471858970902004	2.37485e+08	0.000465691986741421	oxnad1
padi2	541814176472323	2.33103	0.395301311651427	459322215286782	4.36454e+08	0.000736036031050031	padi2
pdk2a	447979107397593	1.5789	0.400094153354374	365053116147052	0.000261698555542531	0.0180545102838786	pdk2a
pim2	872696989968452	2.36516	0.360255024341317	560326988375974	2.10345e+06	7.71144e+08	pim2
pipox	189377125011353	-1.16654	0.313734908880574	-33735461943529	0.000742065941735383	0.0393528303189481	pipox
pir	179828294993032	2.53679	0.317853825931208	720149958256716	59.5539	55795.4	pir
plin2	815926287764709	1.78944	0.358706714736862	4723249264671	2.32106e+07	0.000465691986741421	plin2
plin3	393874388599764	1.55333	0.380345402262572	387674684306678	0.000105862404368464	0.00949608291100943	plin3
porb	104745466097716	1.18456	0.25861058120837	446399452750191	8.04456e+08	0.00119003064100645	porb
ppdpfa	194177964209359	-1.60531	0.411321418278696	-345605204599884	0.00054814946987016	0.0314421519043891	ppdpfa
ppp1r3ca	123258370038456	-1.57598	0.373512067542227	-390298003913431	9.50155e+09	0.00900192185146326	ppp1r3ca
prelid3b	489521068031345	1.68241	0.364918879632227	404254398536482	5.28744e+08	0.00564350450283987	prelid3b
prox1a	244636485148801	-1.09277	0.278596108031169	-366164598982449	0.000250599990195708	0.0177567993052959	prox1a
psmb6	742853671688764	1.10145	0.321540463771391	340001666221698	0.000673817469510569	0.0368936941747605	psmb6
scp2a	268016311247848	1.00911	0.272002435457017	367861563206554	0.000234503367908379	0.0169002769077218	scp2a
sept4b	304010244755697	0.954562	0.26812206840426	364889929214453	0.000263366314624889	0.0180545102838786	sept4b
si:ch211-278j3.3	716633728088813	1.70481	0.334365149704997	498682711670162	6.13789e+07	0.000147870640936938	si:ch211-278j3.3
si:ch73-1a9.3	115748927904829	-1.27709	0.310512219080652	-389227027582253	9.93105e+09	0.00924874677171461	si:ch73-1a9.3
si:dkey-183n20.15	133488087830105	-1.56711	0.400087765385601	-350124428775808	0.000463091143948549	0.0276935072749941	si:dkey-183n20.15
si:dkey-266f7.9	607970408943915	-0.839698	0.245447322804133	-349147726276327	0.000480357348917592	0.0285237546906559	si:dkey-266f7.9
slc13a5a	615104462775568	1.89587	0.281989158283391	665406007164209	2851.16	1.84931e+06	slc13a5a
slc16a13	10349139287837	1.17762	0.320661728662155	347387846611809	0.000512993333875576	0.030038609661381	slc16a13
slc20a1a	75432579441531	2.01122	0.366486414779802	442438431888226	9.67177e+07	0.00138224363609536	slc20a1a
slc22a16	203647918883318	1.7801	0.315808671707968	573097250807564	99856.5	3.82723e+08	slc22a16
slc22a17	581452094922491	-1.38728	0.381952696008453	-33330662278905	0.000858944935502587	0.0435793048491354	slc22a17
slc25a20	359799344134284	0.968939	0.288568233499834	341496492643663	0.000637902250018389	0.0356211375639408	slc25a20
slc25a38a	169377732800705	2.08113	0.281674475601241	733783827503112	21.7071	26147.8	slc25a38a
slc6a22.1	278978120729358	1.69868	0.395405218825372	411633799302449	3.8494e+09	0.00427080450244176	slc6a22.1
slc7a11	333083790590793	1.62666	0.407064920662355	350442385207633	0.000457596413166172	0.0276935072749941	slc7a11
smoc1	308361720289224	-1.27639	0.272344722707003	-462186153778227	3.80312e+08	0.000682295606795715	smoc1
spry4	33253034485166	1.69119	0.387615118878293	372798668506744	0.00019301557299128	0.0146622280311935	spry4
sptlc2a	210993943439362	1.90533	0.277671748841274	674722579365646	1506.99	1.05891e+06	sptlc2a
tcea3	221117592688147	-0.99505	0.274765237200823	-350299320969629	0.000460061191094402	0.0276935072749941	tcea3
tdh	465602088499811	-1.14939	0.253271933111973	-449531900681024	6.94657e+08	0.00106497270333601	tdh
tfa	956152916071917	-1.39103	0.274688346894054	-486097357288733	1.1681e+08	0.000266200173484792	tfa
ugdh	23090413581067	1.15604	0.278251685587324	384857479476766	0.000118807023433443	0.0103542863922986	ugdh
uox	443436229073211	-1.43341	0.264484276097852	-518728370017793	2.13384e+07	5.80403e+09	uox
wnk4b	26635215803297	2.284	0.367330228974859	503435932453388	4.7945e+07	0.000118903502800331	wnk4b
wu:fj16a03	254107172765859	0.792225	0.24697308677535	328509743677252	0.00101947109511437	0.0488419333750246	wu:fj16a03
zbtb16b	488648342734944	1.61126	0.386583114779354	387935780277661	0.000104732604100431	0.00949608291100943	zbtb16b
zgc:162608	109189336364234	1.78082	0.294611711551639	657029816527232	5021.46	3.02435e+06	zgc:162608
