# Supplementary material for: Transcriptomic Analysis of Tambaqui (Colossoma macropomum) Exposed to Trichlorfon-Induced Toxicity
Source: Animals (Basel). 2025 Jun 19;15(12):1807. doi: 10.3390/ani15121807 (PMC12189112; doi:10.3390/ani15121807)
Supplement: Supplementary file 1 [file animals-15-01807-s001.zip › Table S2.xlsx]

## Sheet: All Pathways
Pathway	Pathway ID	Enzymes in Pathway	Enzymes
Glyoxylate and dicarboxylate metabolism	map00630	2	ec:6.2.1.1 ligase; ec:2.3.1.9 C-acetyltransferase
Indole alkaloid biosynthesis	map00901	1	ec:4.3.3.2 synthase
Glycolysis / Gluconeogenesis	map00010	3	ec:1.2.1.3 dehydrogenase (NAD+); ec:6.2.1.1 ligase; ec:1.2.1.5 dehydrogenase [NAD(P)+]
Tryptophan metabolism	map00380	2	ec:1.2.1.3 dehydrogenase (NAD+); ec:2.3.1.9 C-acetyltransferase
Lysine degradation	map00310	4	ec:1.2.1.3 dehydrogenase (NAD+); ec: 1.14.11.1 dioxygenase; ec: 1.5.3.7 oxidase; ec: 2.3.1.9 C-acetyltransferase
Pyruvate metabolism	map00620	6	ec:1.2.1.3 dehydrogenase (NAD+); ec:1.1.1.38 dehydrogenase (oxaloacetate-decarboxylating); ec:6.2.1.1 ligase; ec:1.1.1.39 dehydrogenase (decarboxylating); ec:2.3.1.9 C-acetyltransferase; ec:1.1.1.40 dehydrogenase (oxaloacetate-decarboxylating) (NADP+)
Biotin metabolism	map00780	3	ec:2.3.1.41 synthase I; ec:1.1.1.100 reductase; ec:4.2.1.59 dehydratase
Pantothenate and CoA biosynthesis	map00770	1	ec:1.2.1.3 dehydrogenase (NAD+)
Caffeine metabolism	map00232	1	ec:1.7.3.3 urate hydroxylase
Steroid hormone biosynthesis	map00140	1	ec:2.4.1.17 1-napthol glucoronyltransferase
Nicotinate and nicotinamide metabolism	map00760	4	ec:2.4.2.19 diphosphoryllase (carboxylating); ec:2.7.1.22 kinase; ec:6.3.4.21 phosphoribosyltransferase; ec:3.1.3.5 utidine 5'-nucleotidase
alpha-Linolenic acid metabolism	map00592	1	ec:2.3.1.16 C-acyltransferase
Purine metabolism	map00230	2	ec:1.7.3.3 urate hydroxylase; ec:3.1.3.5 uridine 5'-nucleotidase
Glycerolipid metabolism	map00561	1	ec:1.2.1.3 dehydrogenase (NAD+)
Fatty acid elongation	map00062	2	ec:2.3.1.199 3-oxoacyl-CoA synthase; ec:2.3.1.16 C-acyltransferase
Arginine biosynthesis	map00220	4	ec:1.4.1.2 dehydrogenase; ec:1.4.1.3 dehydrogenase [NAD(P)+]; ec:3.5.3.1 aginine amidinase; ec:1.4.1.4 dehydrogenase (NADP+)
Valine, leucine and isoleucine degradation	map00280	5	ec:2.6.1.22 transaminase; ec:1.2.1.3 dehydrogenase (NAD+); ec:2.3.1.16 C-acyltransferase; ec: 6.2.1.16 ligase; ec:2.3.1.9 C-acetyltransferase
Arachidonic acid metabolism	map00590	1	ec:3.3.2.10 epoxide hydrolase
Lipoic acid metabolism	map00785	1	ec:2.3.1.181 transferase
Benzoate degradation	map00362	2	ec:2.3.1.16 C-acyltransferase; ec:2.3.1.9 C-acyltransferase
Drug metabolism - cytochrome P450	map00982	2	ec:2.4.1.17 1-napthol glucoronyltransferase; ec:1.2.1.5 dehydrogenase [NAD(P)+]
Retinol metabolism	map00830	2	ec:1.3.99.23 13,14-reductase; ec:2.4.1.17 1-naphthol glucoronyltransferase
Amino sugar and nucleotide sugar metabolism	map00520	1	ec:1.1.1.22 6-dehydrogenase
Methane metabolism	map00680	1	ec:6.2.1.1 ligase
Biosynthesis of unsaturated fatty acids	map01040	5	ec: 2.3.1.199 3-oxoacyl-CoA synthase; ec:2.3.1.176 C-acyltransferase; ec:2.3.1.16 C-acyltransferase; ec:1.14.19.44 (8-3)-desaturase; ec:1.14.19.3 6-desaturase
Metabolism of xenobiotics by cytochrome P450	map00980	2	ec:2.4.1.17 1-naphthol glucuronyltransferase; ec:1.2.1.5 dehydrogenase [NAD(P)+]
Phenylalanine metabolism	map00360	2	ec:1.4.3.21 oxidase; ec:1.2.1.5 dehydrogenase [NAD(P)+]
One carbon pool by folate	map00670	2	ec:2.1.2.10 - S-aminomethyldihydrolipoylprotein:(6S)-tetrahydrofolate aminomethyltransferase (ammonia-forming)
Nitrogen metabolism	map00910	4	ec:4.2.1.1 anhydrase; ec:1.4.1.2 dehydrogenase; ec:1.4.1.3 dehydrogenase [NAD(P)+]; ec:1.4.1.4 dehydrogenase (NADP+)
Sphingolipid metabolism	map00600	1	ec:2.3.1.50 C-palmitoyltransferase
Tyrosine metabolism	map00350	2	ec:1.4.3.21 oxidase; ec:1.2.1.5 dehydrogenase [NAD(P)+]
Pentose and glucuronate interconversions	map00040	3	ec:1.1.1.14 2-dehydrogenase; ec:1.1.1.22 6-dehydrogenase; ec:2.4.1.17 1-naphtol glucuronyltransferase
Terpenoid backbone biosynthesis	map00900	1	ec:2.3.1.9 C-acetyltransferase
Histidine metabolism	map00340	2	ec:1.2.1.3 dehydrogenase (NAD+); ec:1.2.1.5 dehydrogenase [NAD(P)+]
Butanoate metabolism	map00650	3	ec:2.6.1.19 transaminase; ec:6.2.1.16 ligase; ec:2.3.1.9 C-acetyltransferase
Tropane, piperidine and pyridine alkaloid biosynthesis	map00960	1	ec:1.4.3.21 oxidase
Primary bile acid biosynthesis	map00120	1	ec:2.3.1.176 C-acetyltransferase
Chloroalkane and chloroalkene degradation	map00625	2	ec:1.2.1.3 dehydrogenase (NAD+); ec:3.3.2.10 epoxide hydrolase
Taurine and hypotaurine metabolism	map00430	1	ec:1.4.1.2 dehydrogenase
Glycerophospholipid metabolism	map00564	3	ec:1.1.1.8 dehydrogenase (NAD+); ec:3.1.1.5 lecithinase B; ec:1.1.1.94 dehydrogenase [NAD(P)+]
O-Antigen nucleotide sugar biosynthesis	map00541	1	ec:1.1.1.22 6-dehydrogenase
Cysteine and methionine metabolism	map00270	1	ec:2.1.1.5 S-methyltrasnferase
Folate biosynthesis	map00790	2	ec:2.10.1.1. molybdotransferase; ec:2.7.7.75 adenylyltransferase
Carbon fixation pathways in prokaryotes	map00720	2	ec:1.1.1.39 dehydrogenase (decarboxylating); ec:1.1.1.40 dehydrogenase (oxalacetate-decarboxylating)
beta-Alanine metabolism	map00410	4	ec:1.4.3.21 oxidase; ec:1.2.1.3 dehydrogenase (NAD+); ec:2.6.1.19 transaminase; ec:1.2.1.5 dehydrogenase [NAD(P)+]
Glycine, serine and threonine metabolism	map00260	7	ec:1.4.4.2 dehydrogenase (aminomethyl-transferring); ec:2.1.1.5 S-methyltransferase; ec:1.4.3.21 oxidase; ec:2.1.4.1 amidinotransferase; ec:1.1.1.103 3-dehydrogenase; ec:2.1.2.10 S-aminomethyldihydrolipoylprotein:(6S)-tetrahydrofolate aminomethyltransferase (ammonia-forming); ec:1.5.3.1 oxidase
Fatty acid degradation	map00071	6	ec:1.2.1.3 dehydrogenase (NAD+); ec:6.2.1.3 ligase; ec:2.3.1.21 O-palmitoyltransferase; ec:2.3.1.16 C-acyltransferase; ec:2.3.1.9 C-acetyltransferase; ec:1.3.8.8 acyl-CoA dehydrogenase 6, 2, 2, 1, 1, 1
Linoleic acid metabolism	map00591	1	ec:1.14.19.3 6-desaturase	1	lcl|NW_023494792.1_cds_XP_036432399.1_14746
Geraniol degradation	map00281	1	ec:2.3.1.16 C-acyltransferase
Carbon fixation in photosynthetic organisms	map00710	2	ec:1.1.1.39 dehydrogenase (decarboxylating); ec:1.1.1.40 dehydrogenase (oxaloacetate-decarboxylating) (NADP+)
Drug metabolism - other enzymes	map00983	2	ec:3.1.1.1 ali-esterase; ec:2.4.1.17 1-naphthol glucuronyltransferase	1, 1
Ascorbate and aldarate metabolism	map00053	3	ec:1.2.1.3 dehydrogenase (NAD+); ec:1.1.1.22 6-dehydrogenase; ec:2.4.1.17 1-naphthol glucuronyltransferase	6, 1, 1
Alanine, aspartate and glutamate metabolism	map00250	4	ec:2.6.1.19 transaminase; ec:1.4.1.2 dehydrogenase; ec:1.4.1.3 dehydrogenase [NAD(P)+]; ec:1.4.1.4 dehydrogenase (NADP+)	2, 1, 1, 1
Fatty acid biosynthesis	map00061	7	ec:2.3.1.85 synthase system; ec:6.2.1.3 ligase; ec:3.1.2.14 hydrolase; ec:2.3.1.41 synthase I; ec:1.1.1.100 reductase; ec:4.2.1.59 dehydratase; ec:2.3.1.39 S-malonyltransferase	2, 2, 1, 1, 1, 1, 1
Ethylbenzene degradation	map00642	1	ec:2.3.1.16 C-acyltransferase	1
Porphyrin metabolism	map00860	1	ec:2.4.1.17 1-naphthol glucuronyltransferase	1
Pyrimidine metabolism	map00240	1	ec:3.1.3.5 uridine 5'-nucleotidase	1
Fructose and mannose metabolism	map00051	1	ec:1.1.1.14 2-dehydrogenase	1
Limonene and pinene degradation	map00903	1	ec:1.2.1.3 dehydrogenase (NAD+)
Insect hormone biosynthesis	map00981	1	ec:1.2.1.3 dehydrogenase (NAD+)
Arginine and proline metabolism	map00330	3	ec:1.2.1.3 dehydrogenase (NAD+), ec:2.1.4.1 - amidinotransferase, ec:3.5.3.1 - arginine amidinase	6, 1, 1
Propanoate metabolism	map00640	3	ec:2.6.1.19 transaminase; ec:6.2.1.17 ligase; ec:6.2.1.1 ligase	2, 1, 1
Isoquinoline alkaloid biosynthesis	map00950	1	ec:1.4.3.21 oxidase	1
